# Supplementary material for: A multi-institutional survey of the quality of life after treatment for uterine cervical cancer: a comparison between radical radiotherapy and surgery in Japan
Source: J Radiat Res. 2021 Jan 7;62(2):269–84. doi: 10.1093/jrr/rraa107 (PMC7973450; doi:10.1093/jrr/rraa107)
Supplement: renamed_a4f9d_rraa107 [file renamed_a4f9d_rraa107.xls]

## Sheet: Sheet1
Supplementary Table 1. Patient Questionnaire
平成２２•２３年度JASTRO研究課題(JROSG婦人科腫瘍委員会合同研究)：
「子宮頸癌治療後のQOLに関する全国調査—放射線療法群と手術療法群の比較—」
施設名		登録番号				主治療： RT • Ope
- - - - - - - - - - - - - - - - - - - - - - -		（↑施設記入欄↑）- - - - - - - - - - - - - - - - - - - - - - - -
＊ この調査表を患者さんにお渡しする前に必ずご記入下さい
子宮頸癌治療後のQOL調査票（１） 患者さんへのアンケート調査用紙 No.1
あなたの状態に、もっともよく当てはまる番号一つを○で囲み、全設問にお答え下さい。
「正しい」答えや「誤った」答えといったものはありません。
今日の日付を書いて下さい。 ２０１ 年 (平成 年) 月 日
Q子宮頸癌の手術療法を受けた方にお伺いします。
この１ヶ月間について
	1.まったくない 2.少しある 3.ときどきある 4.ほとんどいつもある 5.いつもある
Q1. 手術のきずの痛みはありますか？					1	2	3	4	5
Q2. 手術のきずにケロイド (きずあとのもりあがり) 等の美容上の					1	2	3	4	5
問題はありますか？
以下は手術療法、放射線療法共通の質問です。
治療から今までの期間について
	1.まったくない 2.少しある 3.ときどきある 4.ほとんどいつもある 5.いつもある
Q3a. 尿の出にくさはありましたか？					1	2	3	4	5
Q3b. Q3aで2-5と回答された方で、治療直後の尿の出にくさは改善しましたか？○をつけてください。
1. 全く改善しなかった 2. 少し改善した 3.かなり改善した 4. ほとんど元通りになった 5. 元通りになった
	1.まったくない 2.少しある 3.ときどきある 4.ほとんどいつもある 5.いつもある
Q4. 尿もれはありましたか？					1	2	3	4	5
Q5. 排尿時に痛みはありましたか？					1	2	3	4	5
Q6. 排尿回数は治療前より増えましたか？					1	2	3	4	5
Q7. 血尿はありましたか？					1	2	3	4	5
Q8. 下痢はありましたか？					1	2	3	4	5
Q9. 便秘はありましたか？					1	2	3	4	5
Q10. 血便はありましたか？					1	2	3	4	5
Q11. 片足または両足がはれましたか？					1	2	3	4	5
Q12. 下腹部がはれましたか？					1	2	3	4	5
Q13. 腰痛はありましたか？					1	2	3	4	5
Q14. 片足または両足のつけね付近の痛みはありましたか？					1	2	3	4	5
Q15. 腟からおりものはありましたか？					1	2	3	4	5
Q16. 腟から出血はありましたか？					1	2	3	4	5
Q17. 片足または両足のしびれはありましたか？					1	2	3	4	5
Q18. 腹痛はありましたか？					1	2	3	4	5
腹痛が有る場合、その程度はどうですか？
1. かすかな痛み 2. 軽い痛み 3. 中くらいの痛み 4. 強い痛み 5. 非常に激しい痛み
１ →次ページもあります
子宮頸癌治療後のQOL調査票（１） 患者さんへのアンケート調査用紙 No.2
治療から今までの期間について
	1まったくない	2少しある 3ときどきある 4ほとんどいつもある 5いつもある
Q19. ほてりや発汗はありましたか？					1	2	3	4	5
Q20.今回の治療で、自分の女性らしさが失われたと感じましたか？					1	2	3	4	5
Q21. あなたの性生活について、お伺いします。
あなたは、現在パートナーがいますか？
1. いる 2. 以前はいたが今はいない 3. いない
治療後、この1年間(1年未満の方は治療後今まで)についての質問です。
		1.まったくない 2.少しある 3.多い 4.とても多い
Q22. 性交渉が痛いのではないかと心配しましたか？					1	2	3	4
Q23. 性交渉で出血するのではないかと心配しましたか？					1	2	3	4
次の質問は治療後、この1年間(1年未満の方は治療後今まで)に性生活があった場合にのみ, 回答
して下さい。		1.まったくない 2.少しある 3.多い 4.とても多い
Q24. 性交渉の時に腟は乾燥していると感じましたか？					1	2	3	4
Q25. あなたの腟は短いと感じましたか？					1	2	3	4
Q26. あなたの腟は狭いと感じましたか？					1	2	3	4
Q27. 性交渉や他の性的行動の時,痛みを感じますか？					1	2	3	4
Q28. 性生活は楽しかったですか？					1	2	3	4
Q29. 性交渉の時に、何か工夫してますか？ 1. 工夫している 2. 工夫していない
工夫している場合、どのような工夫ですか？ (記入例：ゼリーを使用している。)
（ ）
Q30. Q29で1と答えた方への質問です。その工夫は、治療前と比べて同じですか？
1. 同じ 2. 更に工夫するようになった 3. あまり工夫しなくなった
4.その他（ ）
G31.その他、治療後の生活の質について、何かありましたらご自由に記入して下さい。
２ →次ページもあります
子宮頸癌治療後のQOL調査用紙(1-別紙) 患者さんへのアンケート調査用紙 No.3
このページは、あなたの性生活に関して詳しく調査するための質問です。
ご協力いただける患者さんに回答をお願い致します。
Q32. 治療直前1年間の性交渉の頻度はどれですか？
1. ほぼ毎日 2. 週1〜2回 3. 月1〜2回 4. 年に数回 5. ほとんどなし 6. 全くなし
Q33. 治療直後1年間(1年未満の方は治療後今まで)の性交渉の頻度はどれですか？
1. ほぼ毎日 2. 週1〜2回 3. 月1〜2回 4. 年に数回 5. ほとんどなし 6. 全くなし
Q34. 治療終了後、性交渉を開始した時期はいつころですか？
1. 1ヵ月未満 2. 1ヶ月以上〜3ヶ月未満 3. 3ヶ月以上〜6ヶ月未満 4. 6ヶ月以上〜1年未満
5. 1年以上 6. 全くなし
		1.はい 2.それほどでもない 3.いいえ
Q35. 気持ちの上でも体の調子も以前と変化がない。							1	2	3
Q36. 子宮頸癌と関係なく、自分の気持ちや年のせいで、だんだん性交渉を							1	2	3
しなくなった。
Q37. 子宮頸癌と関係なく、相手(男性)の気持ちや年のせいで、だんだん性交渉							1	2	3
をしなくなった。
Q38. 体の調子が悪いので性交渉をする気にならない。							1	2	3
Q39. 子宮頸癌にかかったことで、気持ちの上で、性交渉自体がいやになった。							1	2	3
Q40. 子宮頸癌になった後のほうが、自分が性交渉に対して積極的になった。							1	2	3
Q41. 子宮頸癌にかかったことで、相手が性交渉に対して遠慮している、							1	2	3
またはいやがっている。
Q42. 子宮頸癌になった後のほうが、相手が性交渉に対して積極的になった。							1	2	3
Q43. 自分はしたくないが、相手のためにがまんして性交渉をしている。							1	2	3
Q44. 治療後、挿入が困難になった。							1	2	3
Q45. 子宮頸癌になる前よりも、性交渉の時に快感が得られなくなった。							1	2	3
質問は以上です。ご協力ありがとうございました。
このアンケート結果は、子宮頸癌の治療を受けて生活をしている患者さん、これから子宮頸癌の
治療を受ける患者さんに役立つように、子宮頸癌治療による副作用の予防•対策や治療、そして
患者さんへの情報提供に活用させていただきます。最後にもう一度、記入の漏れや間違いがない
かどうかを、お確かめ下さい。
		3
